# Supplementary material for: Synergy of combined free nitrous acid and Fenton technology in enhancing anaerobic digestion of actual sewage waste activated sludge
Source: Sci Rep. 2020 Mar 19;10:5027. doi: 10.1038/s41598-020-62008-9 (PMC7081239; doi:10.1038/s41598-020-62008-9)
Supplement: Supplementary file 1 — Supplementary information. [file 41598_2020_62008_MOESM1_ESM.xlsx]

## Sheet: Hoja1
Title: Synergy of combined free nitrous acid and Fenton technology in enhancing anaerobic digestion of actual sewage waste activated sludge
Author1	Razieh Karimi	Gorgan University of Agricultural Sciences & Natural Resources, Golestan, Iran
Author2	Seyed Mostafa Hallaji	Faculty of Engineering, Department of Civil Engineering, Monash University, Melbourne, Australia
Author3	Salar Siami	School of Environment, College of Engineering, University of Tehran, Tehran, Iran
Author4	Ali Torabian	School of Environment, College of Engineering, University of Tehran, Tehran, Iran
Author5	Behnoush Aminzadeh	School of Environment, College of Engineering, University of Tehran, Tehran, Iran
Author6	Nicky Eshtiaghi	School of Engineering, Chemical and Environmental Engineering, RMIT University, Melbourne, Australia
Author7	Soraya Zahedi	Catalan Institute for Water Research (ICRA), Girona, Spain
				Price of 1 kg NaNO2 (Euro)	0.4
VS sludge	0.032	Kg VS/kg sludge		Price of 1L HCl (Euro)	0.05
Q WAS for AD	576	m3/d		Price of 1 kg FeSO4 (Euro)	0.06
kg VS/ d for AD reactor	18432			Price of 1L H2SO4 (Euro)	0.08
BIOGAS	10800	m3/d		Price of 1L H2O2 (Euro)	0.26
SBP (gas/ Kg de SV)	0.585937	m3/kg VS		Biogas converision to electricity kwh/m3 gas	2.2
				Average Price of electricity in the world Euros/kwh	0.13
Gross benefit							Cost																				Summary
							Nitrite				HCL				FeSO4 (mg/L)				H2SO4				H2O2
Treatment	% increase in CH4	Methane control (m3/d)	Methane increase (m3/d)	Gas (65%) Increase	KWh	Euros	NaNO2 (g/L sludge)	Volume of WAS (L) in big scale	kg NaNO2/d in big scale	Cost of NaNO2 (euros/d)	Volume of HCl (l) used in the study	Volume of WAS (L) in big scale	Vol HCl (L/d) in big scale	Cost of HCl in big scale	FeSO4 (kg/L sludge)	Volume of WAS (L) in big scale	kg FeSO4/d in big scale	Cost of FeSO4 in big scale (euros/d)	Volume of H2SO4 (L/ L sludge)	Volume of WAS (L) in big scale	Vol H2SO4 (L/d) in big scale	Cost of H2SO4 in big scale (euros/d)	Volume of H2O2 (L/L sludge) used in the study	Volume of WAS (L) in big scale	Vol H2O2 (L/d) in big scale	Cost of H2O2 in big scale (Euros/d)	Gross benefit (euros)	Cost (euros)	Net benefit (euros/d)
FNA1	18.66	7020	1309.93	2015.28	4433.62	576.37	1.035	576000	596.16	238.464	0.0028	576000	1612.8	80.64	0	576000	0	0	0	576000	0	0	0	576000	0	0	576.37	319.104	257.266
FNA2	25.83	7020	1813.27	2789.64	6137.21	797.837	1.725	576000	993.6	397.44	0.0028	576000	1612.8	80.64	0	576000	0	0	0	576000	0	0	0	576000	0	0	797.837	478.08	319.757
FEN1	14.83	7020	1041.07	1601.64	3523.61	458.069	0	576000	0	0	0	576000	0	0	0.00183	576000	1054.08	63.2448	0.01	576000	5760	460.8	0.003	576000	1728	449.28	458.069	973.325	-515.256
FEN2	25.83	7020	1813.27	2789.64	6137.21	797.837	0	576000	0	0	0	576000	0	0	0.00365	576000	2102.4	126.144	0.01	576000	5760	460.8	0.006	576000	3456	898.56	797.837	1485.5	-687.667
FNA1+FEN1	44.02	7020	3090.2	4754.16	10459.2	1359.69	1.035	576000	596.16	238.464	0.0028	576000	1612.8	80.64	0.00183	576000	1054.08	63.2448	0.007	576000	4032	322.56	0.003	576000	1728	449.28	1359.69	1154.19	205.501
FNA2+FEN2	69.85	7020	4903.47	7543.8	16596.4	2157.53	1.725	576000	993.6	397.44	0.0028	576000	1612.8	80.64	0.00365	576000	2102.4	126.144	0.007	576000	4032	322.56	0.006	576000	3456	898.56	2157.53	1825.34	332.183
FNA1+FEN2	61.24	7020	4299.05	6613.92	14550.6	1891.58	1.035	576000	596.16	238.464	0.0028	576000	1612.8	80.64	0.00365	576000	2102.4	126.144	0.007	576000	4032	322.56	0.006	576000	3456	898.56	1891.58	1666.37	225.213
FNA2+FEN1	57.41	7020	4030.18	6200.28	13640.6	1773.28	1.725	576000	993.6	397.44	0.0028	576000	1612.8	80.64	0.00183	576000	1054.08	63.2448	0.007	576000	4032	322.56	0.003	576000	1728	449.28	1773.28	1313.16	460.115
